# Supplementary material for: MDR: an integrative DNA N6-methyladenine and N4-methylcytosine modification database for Rosaceae
Source: Hortic Res. 2019 Jun 15;6:78. doi: 10.1038/s41438-019-0160-4 (PMC6572862; doi:10.1038/s41438-019-0160-4)
Supplement: Supplementary file 2 — Supplementary inf01 [file 41438_2019_160_MOESM2_ESM.xlsx]

## Sheet: Fragaria_vesca
chromosomes location statistics of the methylation sites in Fragaria vesca
Chr	6mA density(%)	4mC density(%)	Pearson correlation coefficient
NC_015206.1	0.642139	0.777049	r=0.9999956
NC_020491.1	0.0516576	0.0325719	p-value < 2.2e-16
NC_020492.1	0.0506898	0.031333
NC_020493.1	0.0499029	0.0313175
NC_020494.1	0.0511321	0.0317353
NC_020495.1	0.0517201	0.0317391
NC_020496.1	0.0522214	0.0320825
NC_020497.1	0.0505368	0.0321713

## Sheet: Rosa_chinensis
chromosomes location statistics of the methylation sites in Rosa chinensis
Chr	6mA density(%)	4mC density(%)	Pearson correlation coefficient:
NC_037088.1	0.125139	0.123591	r=0.9892823
NC_037089.1	0.103248	0.106173	p-value = 2.271e-05
NC_037090.1	0.253874	0.241821
NC_037091.1	0.107785	0.109735
NC_037092.1	0.137023	0.13598
NC_037093.1	0.146732	0.16146
NC_037094.1	0.126199	0.121241
