# Supplementary material for: MDR: an integrative DNA N6-methyladenine and N4-methylcytosine modification database for Rosaceae
Source: Hortic Res. 2019 Jun 15;6:78. doi: 10.1038/s41438-019-0160-4 (PMC6572862; doi:10.1038/s41438-019-0160-4)
Supplement: Supplementary file 3 — Supplementary inf02 [file 41438_2019_160_MOESM3_ESM.xlsx]

## Sheet: Fragaria_vesca_6mA
GO enrichment category of homologous genes from Arabidopsis thaliana of TOP 200 genes with higher 6mA methylation density in Fragaria vesca.
Ontology	GO_ID	Term	Count	Percentage	PValue
Biological Process	GO:0015979	photosynthesis	17	10.8974	3.86e-16
Biological Process	GO:0019684	photosynthesis, light reaction	8	5.12821	2.45e-11
Biological Process	GO:0018298	protein-chromophore linkage	7	4.48718	3.75e-07
Biological Process	GO:0015986	ATP synthesis coupled proton transport	6	3.84615	4.5e-06
Biological Process	GO:0009772	photosynthetic electron transport in photosystem II	4	2.5641	2.01e-05
Biological Process	GO:0042773	ATP synthesis coupled electron transport	4	2.5641	2.86e-05
Biological Process	GO:0006412	translation	19	12.1795	0.000233029
Cellular Component	GO:0009535	chloroplast thylakoid membrane	43	27.5641	1.24e-40
Cellular Component	GO:0009539	photosystem II reaction center	6	3.84615	1.52e-09
Cellular Component	GO:0009523	photosystem II	8	5.12821	3.06e-09
Cellular Component	GO:0009507	chloroplast	47	30.1282	6.87e-07
Cellular Component	GO:0009522	photosystem I	6	3.84615	1.5e-06
Cellular Component	GO:0009512	cytochrome b6f complex	4	2.5641	3.79e-06
Cellular Component	GO:0000428	DNA-directed RNA polymerase complex	3	1.92308	0.00019934
Molecular Function	GO:0048038	quinone binding	11	7.05128	1.9e-14
Molecular Function	GO:0003735	structural constituent of ribosome	21	13.4615	1.48e-11
Molecular Function	GO:0019843	rRNA binding	13	8.33333	9.84e-11
Molecular Function	GO:0045158	electron transporter, transferring electrons within cytochrome b6/f complex of photosystem II activity	6	3.84615	1.85e-10
Molecular Function	GO:0008137	NADH dehydrogenase (ubiquinone) activity	8	5.12821	2.8e-09
Molecular Function	GO:0016168	chlorophyll binding	7	4.48718	1.06e-07
Molecular Function	GO:0045156	electron transporter, transferring electrons within the cyclic electron transport pathway of photosynthesis activity	5	3.20513	1.81e-07
Molecular Function	GO:0046933	proton-transporting ATP synthase activity, rotational mechanism	6	3.84615	1.12e-06

## Sheet: Fragaria_vesca_4mC
GO enrichment category of homologous genes from Arabidopsis thaliana of TOP 200 genes with higher 4mC methylation density in Fragaria vesca.
Ontology	GO_ID	Term	Count	percentage	PValue
Biological Process	GO:0015979	photosynthesis	18	9.13706	4.31e-15
Biological Process	GO:0019684	photosynthesis, light reaction	10	5.07614	3.74e-14
Biological Process	GO:0006412	translation	35	17.7665	1.44e-10
Biological Process	GO:0000028	ribosomal small subunit assembly	8	4.06091	1.19e-07
Biological Process	GO:0042773	ATP synthesis coupled electron transport	5	2.53807	1.14e-06
Biological Process	GO:0015986	ATP synthesis coupled proton transport	6	3.04569	2.19e-05
Biological Process	GO:0018298	protein-chromophore linkage	6	3.04569	4.46e-05
Biological Process	GO:0009772	photosynthetic electron transport in photosystem II	4	2.03046	5.33e-05
Biological Process	GO:0009767	photosynthetic electron transport chain	4	2.03046	0.000339502
Cellular Component	GO:0009535	chloroplast thylakoid membrane	48	24.3655	1.05e-42
Cellular Component	GO:0009539	photosystem II reaction center	9	4.56853	3.13e-16
Cellular Component	GO:0015935	small ribosomal subunit	12	6.09137	8.79e-14
Cellular Component	GO:0009507	chloroplast	60	30.4569	9.62e-09
Cellular Component	GO:0005840	ribosome	17	8.62944	1.07e-08
Cellular Component	GO:0009523	photosystem II	7	3.5533	4.41e-07
Cellular Component	GO:0005763	mitochondrial small ribosomal subunit	5	2.53807	1.88e-06
Cellular Component	GO:0009522	photosystem I	6	3.04569	4.65e-06
Cellular Component	GO:0009512	cytochrome b6f complex	4	2.03046	7.58e-06
Cellular Component	GO:0022627	cytosolic small ribosomal subunit	7	3.5533	0.000215578
Cellular Component	GO:0000428	DNA-directed RNA polymerase complex	3	1.52284	0.000316421
Molecular Function	GO:0003735	structural constituent of ribosome	40	20.3046	1.61e-27
Molecular Function	GO:0019843	rRNA binding	25	12.6904	1.6e-24
Molecular Function	GO:0048038	quinone binding	12	6.09137	8.55e-15
Molecular Function	GO:0008137	NADH dehydrogenase (ubiquinone) activity	10	5.07614	1.92e-11
Molecular Function	GO:0045158	electron transporter, transferring electrons within cytochrome b6/f complex of photosystem II activity	6	3.04569	8.77e-10
Molecular Function	GO:0045156	electron transporter, transferring electrons within the cyclic electron transport pathway of photosynthesis activity	5	2.53807	6.21e-07
Molecular Function	GO:0046933	proton-transporting ATP synthase activity, rotational mechanism	6	3.04569	5.08e-06
Molecular Function	GO:0016168	chlorophyll binding	6	3.04569	1.48e-05

## Sheet: Rosa_chinensis_6mA
GO enrichment category of homologous genes from Arabidopsis thaliana of TOP 200 genes with higher 6mA methylation density in Rosa chinensis.
Ontology	GO_ID	Term	Count	Percentage	PValue
Biological Process	GO:0006351	transcription, DNA-templated	19	11.8012	0.0343679
Biological Process	GO:0032784	regulation of DNA-templated transcription, elongation	2	1.24224	0.0474298
Biological Process	GO:0006468	protein phosphorylation	10	6.21118	0.081329
Biological Process	GO:0007275	multicellular organism development	6	3.72671	0.0839796
Biological Process	GO:0009638	phototropism	2	1.24224	0.0981275
Cellular Component	GO:0005886	plasma membrane	33	20.4969	0.0124061
Molecular Function	GO:0005515	protein binding	19	11.8012	0.0531726
Molecular Function	GO:0004523	RNA-DNA hybrid ribonuclease activity	2	1.24224	0.0615302
Molecular Function	GO:0004674	protein serine/threonine kinase activity	10	6.21118	0.0688651
Molecular Function	GO:0003690	double-stranded DNA binding	3	1.86335	0.0780883
Molecular Function	GO:0003676	nucleic acid binding	8	4.96894	0.095494

## Sheet: Rosa_ chinensis_4mC
GO enrichment category of homologous genes from Arabidopsis thaliana of TOP 200 genes with higher 4mC methylation density in Rosa chinensis.
Ontology	GO_ID	Term	Count	Percentage	PValue
Biological Process	GO:0007067	mitotic nuclear division	4	2.46914	0.0118341
Biological Process	GO:0007059	chromosome segregation	3	1.85185	0.0147558
Biological Process	GO:0009639	response to red or far red light	3	1.85185	0.0174155
Biological Process	GO:0030154	cell differentiation	6	3.7037	0.0258641
Biological Process	GO:0009409	response to cold	6	3.7037	0.0268593
Biological Process	GO:0006952	defense response	9	5.55556	0.0320421
Biological Process	GO:0006357	regulation of transcription from RNA polymerase II promoter	5	3.08642	0.0322154
Biological Process	GO:0006468	protein phosphorylation	10	6.17284	0.0561495
Biological Process	GO:0042742	defense response to bacterium	5	3.08642	0.0703115
Biological Process	GO:0009873	ethylene-activated signaling pathway	4	2.46914	0.0800484
Biological Process	GO:0055046	microgametogenesis	2	1.23457	0.0914306
Cellular Component	GO:0005886	plasma membrane	31	19.1358	0.0511078
Cellular Component	GO:0005634	nucleus	70	43.2099	0.0535109
Cellular Component	GO:0009506	plasmodesma	11	6.79012	0.0827178
Molecular Function	GO:0003964	RNA-directed DNA polymerase activity	7	4.32099	1.43719e-08
Molecular Function	GO:0003676	nucleic acid binding	16	9.87654	1.18146e-05
Molecular Function	GO:0004523	RNA-DNA hybrid ribonuclease activity	3	1.85185	0.00184921
Molecular Function	GO:0004674	protein serine/threonine kinase activity	10	6.17284	0.0814305
Molecular Function	GO:0009815	1-aminocyclopropane-1-carboxylate oxidase activity	2	1.23457	0.0818954
Molecular Function	GO:0000981	RNA polymerase II transcription factor activity, sequence-specific DNA binding	4	2.46914	0.0866308
