# Supplementary material for: MDR: an integrative DNA N6-methyladenine and N4-methylcytosine modification database for Rosaceae
Source: Hortic Res. 2019 Jun 15;6:78. doi: 10.1038/s41438-019-0160-4 (PMC6572862; doi:10.1038/s41438-019-0160-4)
Supplement: Supplementary file 4 — Supplementary inf03 [file 41438_2019_160_MOESM4_ESM.xlsx]

## Sheet: Fragaria_vesca_6mA_top200_genes
top 200 6mA methylation genes in Fragaria vesca and their homology genes in Arabidopsis thaliana
gene_symbol	gene_ID	6mA_density	Homologous_gene_symbol	e-value_from blastp	bit_score_from_blastp
LOC101303735	101303735	0.00723684	AT5G20120	1.95e-64	197
LOC101313546	101313546	0.011782	AT5G07900	4.23e-64	206
LOC101297676	101297676	0.020202	AT3G21000	0.63	30
LOC101295465	101295465	0.00993377	AT3G21000	0.3	32
LOC101308717	101308717	0.0122951	CSDP1	8.39e-06	47.4
LOC101292643	101292643	0.0105263	AT4G29090	4.86e-09	53.5
LOC101294229	101294229	0.00901917	AT1G76780	1.04e-40	153
LOC101292567	101292567	0.00869565	AT4G32915	2.29e-38	128
LOC101314912	101314912	0.00886076	FRS5	8.02e-34	135
LOC101312603	101312603	0.00826446	AT2G42690	1.09e-65	207
LOC101312120	101312120	0.00771605	AT4G33720	8.19e-47	154
LOC101299833	101299833	0.0106257	CIPK16	3.8	30.4
LOC101299836	101299836	0.00884956	AT5G11290	3.33e-100	306
LOC101310001	101310001	0.00826873	AT4G05360	3.09e-07	55.1
LOC101295979	101295979	0.0131004	AT5G63020	2.3	28.5
LOC101313963	101313963	0.00798085	TBL43	8.18e-143	410
LOC101301662	101301662	0.00896861	AT1G11925	2.42e-37	125
LOC101311845	101311845	0.00851789	AT1G34070	0.59	32.3
LOC101291131	101291131	0.00855746	AT3G21000	0.003	40
LOC101293575	101293575	0.00737826	AGL24	1.92e-13	67.8
LOC101294161	101294161	0.00718133	AT2G13770	3.94e-22	95.1
LOC101304268	101304268	0.00758853	MUG7	8.84e-46	164
LOC101309239	101309239	0.00827423	AT2G18969	5.7e-29	107
LOC101299174	101299174	0.00869565	AT5G18600	1.33e-60	180
LOC101294752	101294752	0.00864422	LpxC3	1.59e-148	420
LOC101304568	101304568	0.00744417	AT4G29390	6.32e-30	100
LOC101292790	101292790	0.00725953	MUG7	1.37e-34	130
LOC101299181	101299181	0.00813008	AT2G13770	2.27e-24	96.7
LOC101299470	101299470	0.00761421	AT2G13770	5.67e-34	125
LOC101310212	101310212	0.00935829	AT3G01410	1.6e-09	59.7
LOC101295513	101295513	0.00737101	AT3G21000	0.005	38.1
LOC101303899	101303899	0.010101	RPL5B	5.82e-10	57
LOC101310508	101310508	0.008	AT1G21280	1.6e-25	102
LOC101313217	101313217	0.0160428	AT3G22230	1.6e-74	218
LOC101301686	101301686	0.00796813	AT4G23720	2.34e-53	177
LOC101296296	101296296	0.0139535	AT3G01410	2.17e-11	65.9
LOC101298612	101298612	0.00947368	FRS5	1.36e-76	254
LOC101303430	101303430	0.00722022	AT5G03560	2.49e-39	137
LOC101309852	101309852	0.00784314	CAB1	1.48e-173	479
LOC101312655	101312655	0.0122137	AT1G64830	4.82e-58	194
LOC101291552	101291552	0.00995025	AT3G21000	1.3	30.8
LOC101314397	101314397	0.00740741	RL1	1.42e-34	115
LOC101314876	101314876	0.00765697	AT1G80120	1.34e-26	102
LOC101306363	101306363	0.00793651	AT1G80180	5.05e-26	95.1
LOC101308993	101308993	0.00716561	AT1G19260	5.4e-125	384
LOC101297279	101297279	0.00878477	AT2G13770	5.89e-32	124
LOC101304213	101304213	0.0111732	AT2G20870	3.11e-13	62
LOC101304797	101304797	0.00834403	AT3G01410	9.35e-11	64.7
LOC101311894	101311894	0.0159363	AT2G42690	4.21e-72	224
LOC101304710	101304710	0.00710227	EXPA8	1.76e-144	404
LOC101292066	101292066	0.0149893	AT3G01410	0.003	40.4
LOC101296818	101296818	0.00805153	AT3G60470	4.26e-28	115
LOC101306387	101306387	0.00795053	AT4G10200	6.96e-73	247
LOC101290912	101290912	0.00946372	DAR3	6.9	28.5
LOC105349394	105349394	0.0129534	AT3G01410	1.22e-10	61.2
LOC105349425	105349425	0.0107527	CSDP1	1.27e-06	49.7
LOC101294607	101294607	0.00740741	AT3G20650	1.63e-94	278
LOC105349498	105349498	0.00842697	AT2G13770	1.99e-14	69.7
LOC101298969	101298969	0.0163636	SPPL4	0.46	29.6
LOC101299836	101299836	0.00884956	AT5G11290	1.01e-45	159
LOC105349917	105349917	0.00736196	AT4G07350	0.066	33.9
LOC105349929	105349929	0.00830737	AT1G31670	0.98	28.9
LOC105350011	105350011	0.0170648	SIEL	0.29	34.3
LOC101306697	101306697	0.0083682	AT4G33720	9.22e-60	183
LOC105350030	105350030	0.0071599	AT2G28230	1.8	30
LOC105350069	105350069	0.00713267	AT3G01410	1.42e-13	72.4
LOC105350104	105350104	0.00933333	AT2G15180	7.81e-08	55.1
LOC105350134	105350134	0.00758725	AT3G01410	2.63e-10	62.8
LOC105350148	105350148	0.008	AT1G10610	3.2	29.3
LOC105350164	105350164	0.00823045	RS31a	1	31.6
LOC105349309	105349309	0.00789474	AT1G31220	0.07	34.7
LOC105350375	105350375	0.0119083	AT4G07350	0.12	34.7
LOC105350760	105350760	0.00806452	AT1G21280	2.57e-24	95.9
LOC101305448	101305448	0.00724638	AT3G48880	7.83e-07	49.7
LOC105350798	105350798	0.0101523	AT2G29820	2.6	28.9
LOC101307874	101307874	0.00777605	AT3G51320	0.88	32
LOC105350864	105350864	0.007109	DDI1	0.067	34.7
LOC105350877	105350877	0.00723684	MUG3	1.54e-35	139
LOC105350889	105350889	0.00767868	AT3G01410	1.67e-10	63.9
LOC105350891	105350891	0.0112554	CRK8	6.54e-11	67.8
LOC105350919	105350919	0.00770713	AT5G36930	2.11e-15	72.4
LOC105351127	105351127	0.00729927	AT3G53580	0.3	32.3
LOC105351187	105351187	0.0101394	AT1G21280	5.08e-13	68.2
LOC105351340	105351340	0.00761035	AT1G21280	4.22e-11	62
LOC105351476	105351476	0.00719424	LAC13	2.4	29.3
LOC101300733	101300733	0.00880503	AT5G03330	0.11	33.5
LOC101300733	101300733	0.00880503	RCA	0.78	28.1
LOC105351605	105351605	0.00724638	AT3G30200	0.007	38.1
LOC105351721	105351721	0.00915751	AT3G20720	1.2	30
LOC105351881	105351881	0.00759494	FAR1	7.31e-36	134
LOC105351899	105351899	0.00974659	AT3G01410	1.65e-10	63.9
LOC105351905	105351905	0.0217391	AT1G30800	1.88e-14	68.9
LOC105351915	105351915	0.008726	MUG7	4.46e-37	138
LOC105351941	105351941	0.00787402	RPM1	1.76e-16	75.5
LOC105352113	105352113	0.00729927	TAC1	3.65e-17	75.1
LOC101301319	101301319	0.00874636	AT5G37290	2.2	27.7
LOC105352183	105352183	0.00938338	AT1G02080	0.13	33.5
LOC101310926	101310926	0.00765306	AT3G28220	1.4	29.6
LOC105352474	105352474	0.012931	ABCG24	1.1	31.2
LOC105352474	105352474	0.012931	ABCG24	0.73	31.2
LOC105349339	105349339	0.0141176	WRKY19	6.6	28.5
LOC101293507	101293507	0.00850906	AT3G02340	2.56e-15	73.9
LOC101295065	101295065	0.00793651	AT2G13770	5.03e-25	98.2
LOC105352630	105352630	0.0184874	AT1G31220	0.022	34.7
LOC105352631	105352631	0.0148148	AT3G42860	0.83	30.4
LOC105352648	105352648	0.0118694	AT5G19680	3.03e-42	143
LOC105352657	105352657	0.00732601	RR12	1.5e-54	182
LOC105352668	105352668	0.00896861	AT5G05120	2.43e-06	45.8
LOC105352669	105352669	0.0103806	AT2G13770	2.28e-12	63.5
LOC101298924	101298924	0.0140056	AT3G21000	1e-08	54.3
LOC105352690	105352690	0.00852273	AT5G48050	2.86e-13	71.2
LOC105352693	105352693	0.00813008	AT2G32040	2.3	29.3
LOC105352694	105352694	0.00803751	AT3G57930	2.1	30
LOC101306660	101306660	0.00957304	AT3G24255	1.54e-22	99
LOC105352741	105352741	0.00747198	AT3G01410	8.22e-10	60.5
LOC105352753	105352753	0.0211268	GLR3.3	2	28.5
LOC105353163	105353163	0.00946372	CSDP1	9.01e-07	49.3
LOC101312974	101312974	0.0153517	AT2G06105	0.006	41.6
LOC105353245	105353245	0.0075188	AT5G13200	0.63	31.6
LOC105349366	105349366	0.0111888	ADSS	6.76e-151	432
LOC101294412	101294412	0.00861794	AT5G41980	4.96e-53	179
LOC105353276	105353276	0.00886263	AT2G06105	6.09e-08	54.3
LOC105353301	105353301	0.00732899	AT3G01410	3.02e-11	65.9
LOC105353356	105353356	0.00890208	AT3G42860	0.98	30.8
LOC105353520	105353520	0.010327	AT5G48050	1.84e-07	52.4
rps12	10251600	0.0165746	rps12	7.79e-85	243
psbA	10251480	0.0113086	psbA	0	711
matK	10251482	0.0148221	matK	0	619
rps16	10251483	0.0214765	rps16	1.12e-42	134
psbK	10251485	0.0336134	psbK	1.94e-31	103
atpA	10251490	0.0181612	atpA	0	972
atpF	10251491	0.0171429	atpF	8.95e-111	313
atpH	10251492	0.0227273	atpH	9.93e-50	151
atpI	10251493	0.0215054	atpI	5.49e-158	438
rps2	10251494	0.0115741	rps2	1.22e-164	454
rpoC2	10251495	0.0162037	rpoC2	0	2193
rpoC1	10251496	0.0140351	rpoC1	0	1316
rpoB	10251497	0.0199183	rpoB	0	2041
petN	10251499	0.0188679	petN	5.24e-13	55.1
psbM	10251500	0.056338	psbM	1.2e-16	64.7
psbD	10251505	0.0166389	psbD	0	712
psbC	10251506	0.017744	psbC	0	937
psbZ	10251508	0.0338983	psbZ	6.67e-33	107
psaB	10251512	0.0145371	psaB	0	1464
psaA	10251513	0.0180392	psaA	0	1501
ycf3	10251514	0.0173716	ycf3	2.74e-118	331
rps4	10251516	0.0190736	rps4	1.27e-128	360
ndhJ	10251520	0.0138408	ndhJ	3.98e-107	302
ndhK	10251521	0.0245098	ndhK	1.2e-149	415
ndhC	10251522	0.0219298	ndhC	2.79e-72	211
atpE	10251525	0.0126582	atpE	2.11e-84	243
atpB	10251526	0.0174825	atpB	0	920
rbcL	10251527	0.0111524	rbcL	0	927
accD	10251528	0.0188088	accD	0	634
psaI	10251529	0.0133333	psaI	7.22e-16	62.8
ycf4	10251530	0.0179641	ycf4	4.63e-104	296
cemA	10251531	0.0170576	cemA	7.9e-130	365
petA	10251532	0.0195382	petA	0	590
psbL	10251534	0.0126582	psbL	1.62e-21	77
psbE	10251536	0.02	psbE	3.04e-56	168
petL	10251537	0.0327869	petL	5.25e-14	57.8
petG	10251538	0.0263158	petG	8.57e-19	70.1
psaJ	10251541	0.0125	psaJ	9.92e-23	80.5
rpl33	10251542	0.0162602	rpl33	9.54e-40	125
rps18	10251543	0.020202	rps18	1.92e-59	177
rpl20	10251544	0.0169492	rpl20	1.54e-65	194
clpP	10251603	0.0244807	clpP	1.53e-125	352
psbB	10251547	0.0164512	psbB	0	1005
psbT	10251548	0.0447761	psbT	3.9e-16	63.2
psbN	10251549	0.0547945	psbN	7.19e-26	88.6
psbH	10251550	0.00757576	psbH	2.62e-40	127
petB	10251551	0.0164294	petB	3.11e-158	436
petD	10251552	0.0188425	petD	8.56e-112	314
rpoA	10251553	0.00758725	rpoA	0	556
rpl36	10251555	0.0136986	rpl36	1.99e-19	72
rps8	10251556	0.0077821	rps8	3.44e-77	224
rpl14	10251557	0.0229358	rpl14	4.65e-82	236
rpl16	10251558	0.0108932	rpl16	4.74e-87	249
rps3	10251559	0.013986	rps3	6.86e-144	400
rpl2	10251562	0.0157658	rpl2	0	528
rpl23	10251608	0.0457143	rpl23	3.9e-62	183
ycf2	10251606	0.0173505	ycf2	0	3937
ndhB	10251604	0.0174545	ndhB	0	1001
rps7	10251602	0.0392857	rps7	6.86e-111	311
ycf1	10251591	0.0226933	ycf1	0	559
ndhF	10251579	0.013834	ndhF	0	1117
rpl32	10251580	0.00970874	rpl32	8.36e-15	61.2
ccsA	10251582	0.0185471	ccsA	3e-170	476
ndhD	10251583	0.0144628	ndhD	0	842
ndhE	10251585	0.0348259	ndhE	1.88e-48	149
ndhG	10251586	0.0172911	ndhG	3.06e-90	261
ndhA	10251588	0.0123457	ndhA	0	569
ndhH	10251589	0.0165517	ndhH	0	747
rps15	10251590	0.0105263	rps15	1e-44	139
ycf1	10251591	0.0226933	ycf1	0	1802
rps7	10251602	0.0392857	rps7	6.86e-111	311
ndhB	10251604	0.0174545	ndhB	0	1001
ycf2	10251606	0.0173505	ycf2	0	3937
rpl23	10251608	0.0457143	rpl23	3.9e-62	183
rpl2	10251562	0.0157658	rpl2	0	528

## Sheet: Fragaria_vesca_4mC_top200_genes
top 200 4mC methylation genes in Fragaria vesca and their homology genes in Arabidopsis thaliana
gene_symbol	gene_ID	4mC_density	Homologous_gene_symbol	e-value_from blastp	bit_score_from_blastp
LOC101313546	AT5G07900	101313546	0.068	4.23e-64	206
LOC101304126	AT1G19210	101304126	0.0707635	2.32e-62	192
LOC101311605	AT5G20885	101311605	0.0787879	7.19e-49	157
LOC101296892	MRPL11	101296892	0.0716253	5.04e-99	281
LOC101294009	AT5G67020	101294009	0.0971897	0	577
LOC101308505	AT2G23060	101308505	0.0924918	0	626
LOC101299617	RHC2A	101299617	0.0699088	1.02e-15	74.7
LOC101310554	AT2G35540	101310554	0.0839416	2.35e-16	79.7
LOC101297488	AT2G39100	101297488	0.068254	0.13	35
LOC101295086	AT1G56500	101295086	0.11976	3.9	29.6
LOC101305316	AT5G65590	101305316	0.072	3.97e-66	212
LOC101294126	AT4G33720	101294126	0.0816993	4.67e-55	171
LOC101302419	WPP2	101302419	0.0816327	6.1e-33	116
LOC101294326	SLY1	101294326	0.0757576	4.86e-61	187
LOC101305236	J11	101305236	0.0701299	1.23e-38	129
LOC101312895	AT4G16260	101312895	0.0713287	1.26e-122	357
LOC101299833	CIPK16	101299833	0.168333	3.8	30.4
LOC101292481	EDL3	101292481	0.091653	2.04e-104	305
LOC101310001	AT4G05360	101310001	0.132343	3.09e-07	55.1
LOC101308055	AT1G30240	101308055	0.0703704	0.069	35
LOC101295979	AT5G63020	101295979	0.0965909	2.3	28.5
LOC101291611	CRF4	101291611	0.0674603	2.43e-45	155
LOC101314447	AT5G58530	101314447	0.0823212	5.28e-90	267
LOC101307975	MAPKKK13	101307975	0.0704574	7.28e-120	360
LOC101294254	AT3G51700	101294254	0.0708333	0.17	34.3
LOC101291131	AT3G21000	101291131	0.0873926	0.003	40
LOC101294161	AT2G13770	101294161	0.0943396	3.94e-22	95.1
LOC101307776	AT4G13620	101307776	0.0679612	1.21e-82	258
LOC101310694	AT2G37870	101310694	0.0671835	8.42e-48	149
LOC101299181	AT2G13770	101299181	0.0904762	2.27e-24	96.7
LOC101308172	AT2G27710	101308172	0.0651341	6.12e-25	91.3
LOC101314179	AAE3	101314179	0.0845455	0	793
LOC101304574	ELO3	101304574	0.0847589	0	1083
LOC101310025	TCP14	101310025	0.0722892	1.92e-65	217
LOC101313217	AT3G22230	101313217	0.105042	1.6e-74	218
LOC101295235	AT5G62770	101295235	0.09	3.19e-34	126
LOC101293689	AT1G68360	101293689	0.0696798	1.64e-53	173
LOC101296296	AT3G01410	101296296	0.138386	2.17e-11	65.9
LOC101298612	FRS5	101298612	0.116487	1.36e-76	254
LOC101304879	AGL18	101304879	0.0856269	1.16e-34	123
LOC101308390	AT2G30620	101308390	0.0825853	6.96e-37	130
LOC101313620	AT3G57062	101313620	0.0756303	1.83e-15	62.8
LOC101312655	AT1G64830	101312655	0.0846325	4.82e-58	194
LOC101297071	WRKY70	101297071	0.0694598	3.73e-18	82.8
LOC101300751	AT3G02280	101300751	0.0798046	1.1	32.3
LOC101308993	AT1G19260	101308993	0.0916442	5.4e-125	384
LOC101297279	AT2G13770	101297279	0.107807	5.89e-32	124
LOC101291077	AT3G21000	101291077	0.0695825	0.031	36.6
LOC101307236	MUG7	101307236	0.0717489	2.61e-40	152
LOC101311894	AT2G42690	101311894	0.0714286	4.21e-72	224
LOC101292448	SAP5	101292448	0.0840336	4.7e-59	181
LOC101295953	CSLD3	101295953	0.100584	0	2031
LOC101299242	HSFB2A	101299242	0.0694239	2.64e-82	250
LOC101291974	AT5G48050	101291974	0.0730994	4.33e-14	71.2
LOC101309403	AT1G04625	101309403	0.088	2.13e-13	67
LOC101294710	FBW2	101294710	0.0737463	2.77e-10	60.1
LOC101308726	AT1G19260	101308726	0.0829694	6.57e-53	181
LOC101301345	AT5G51910	101301345	0.0782726	2.39e-66	211
LOC105349394	AT3G01410	105349394	0.0760095	1.22e-10	61.2
LOC105349487	AT3G07500	105349487	0.0761905	2e-16	74.3
LOC101298969	SPPL4	101298969	0.129518	0.46	29.6
LOC105350011	SIEL	105350011	0.159057	0.29	34.3
LOC105350015	AT3G31430	105350015	0.0789474	1.75e-05	44.7
LOC101298482	AT5G42200	101298482	0.0666667	7.53e-37	123
LOC105350210	AT5G56880	105350210	0.0781697	1.35e-14	70.9
LOC105350375	AT4G07350	105350375	0.0914308	0.12	34.7
LOC105350592	AT2G06105	105350592	0.0680147	7.89e-05	45.1
LOC105350760	AT1G21280	105350760	0.0650685	2.57e-24	95.9
LOC105350833	SS4	105350833	0.0743802	0.86	32.7
LOC101307874	AT3G51320	101307874	0.0789474	0.88	32
LOC105350865	RPS5B	105350865	0.0723192	1.36e-56	181
LOC101294838	AT3G17450	101294838	0.0698276	7.27e-101	332
LOC105350877	MUG3	105350877	0.129101	1.54e-35	139
LOC105350891	CRK8	105350891	0.117611	6.54e-11	67.8
LOC105350919	AT5G36930	105350919	0.0745856	2.11e-15	72.4
LOC101311473	BIO1	101311473	0.0830086	0	1072
LOC101305165	EXO70F1	101305165	0.0665155	0	850
LOC105351281	AT5G57950	105351281	0.0740741	0.78	30
LOC105351284	AT1G21280	105351284	0.0666667	2.25e-21	90.5
LOC105351287	AT1G06980	105351287	0.070122	6.03e-10	56.6
LOC101298016	SYCO ARATH	101298016	0.0796788	0.18	35.8
LOC105351362	FLA20	105351362	0.0743802	2.37e-21	91.7
LOC101300733	AT5G03330	101300733	0.0758327	0.11	33.5
LOC101300733	RCA	101300733	0.0758327	0.78	28.1
LOC105351605	AT3G30200	105351605	0.108511	0.007	38.1
LOC101301980	AT2G31740	101301980	0.0867769	4.4	28.5
LOC105351832	AT4G00980	105351832	0.0742857	4.07e-24	101
LOC105349349	AT3G22850	105349349	0.104762	0.092	32.7
LOC105351883	AT4G13320	105351883	0.0905983	5.23e-13	68.2
LOC101309681	FAR1	101309681	0.0685805	8.37e-29	117
LOC101309681	FAR1	101309681	0.0685805	8.37e-29	117
LOC105351905	AT1G30800	105351905	0.0742049	1.88e-14	68.9
LOC105351915	MUG7	105351915	0.0811518	4.46e-37	138
LOC105352181	AT3G02820	105352181	0.117718	0.29	33.5
LOC105352183	AT1G02080	105352183	0.088843	0.13	33.5
LOC105349339	WRKY19	105349339	0.135048	6.6	28.5
LOC105352630	AT1G31220	105352630	0.18664	0.022	34.7
LOC105352631	AT3G42860	105352631	0.222222	0.83	30.4
LOC105352659	AT1G30800	105352659	0.0909091	1.66e-07	48.5
LOC105352690	AT5G48050	105352690	0.0711253	2.86e-13	71.2
LOC101306660	AT3G24255	101306660	0.173567	1.54e-22	99
LOC101307328	AT3G42860	101307328	0.0745856	8.75e-65	213
LOC105352717	AT3G52905	105352717	0.0952381	2.8	27.7
LOC105352753	GLR3.3	105352753	0.0867769	2	28.5
LOC101313740	ARC6	101313740	0.0660622	1.5	29.6
LOC105352880	AT4G15020	105352880	0.0819246	8.35e-64	221
LOC105352881	AT5G33406	105352881	0.0745455	6.88e-20	91.7
LOC105352932	AT4G02040	105352932	0.0731261	7.56e-17	74.3
LOC101312974	AT2G06105	101312974	0.210941	0.006	41.6
LOC105353264	AT2G13770	105353264	0.113924	3.02e-24	94.7
LOC101294412	AT5G41980	101294412	0.0741184	4.96e-53	179
LOC105353290	ULP1A	105353290	0.0955121	0.006	39.3
LOC105353301	AT3G01410	105353301	0.0654596	3.02e-11	65.9
LOC105353328	AT2G13770	105353328	0.0740741	1.48e-28	112
rps12	rps12	10251600	0.344937	7.79e-85	243
psbA	psbA	10251480	0.365688	0	711
matK	matK	10251482	0.338086	0	619
rps16	rps16	10251483	0.368957	1.12e-42	134
psbK	psbK	10251485	0.462687	1.94e-31	103
psbI	psbI	10251486	0.309524	2.06e-19	71.6
atpA	atpA	10251490	0.387247	0	972
atpF	atpF	10251491	0.42439	8.95e-111	313
atpH	atpH	10251492	0.526316	9.93e-50	151
atpI	atpI	10251493	0.362007	5.49e-158	438
rps2	rps2	10251494	0.408602	1.22e-164	454
rpoC2	rpoC2	10251495	0.386768	0	2193
rpoC1	rpoC1	10251496	0.351699	0	1316
rpoB	rpoB	10251497	0.366534	0	2041
petN	petN	10251499	0.297297	5.24e-13	55.1
psbM	psbM	10251500	0.382353	1.2e-16	64.7
psbD	psbD	10251505	0.394794	0	712
psbC	psbC	10251506	0.391785	0	937
psbZ	psbZ	10251508	0.338028	6.67e-33	107
rps14	rps14	10251511	0.362205	1.68e-66	195
psaB	psaB	10251512	0.353007	0	1464
psaA	psaA	10251513	0.366053	0	1501
ycf3	ycf3	10251514	0.360563	2.74e-118	331
rps4	rps4	10251516	0.435146	1.27e-128	360
ndhJ	ndhJ	10251520	0.37234	3.98e-107	302
ndhK	ndhK	10251521	0.40293	1.2e-149	415
ndhC	ndhC	10251522	0.444444	2.79e-72	211
atpE	atpE	10251525	0.369697	2.11e-84	243
atpB	atpB	10251526	0.371981	0	920
rbcL	rbcL	10251527	0.384863	0	927
accD	accD	10251528	0.339015	0	634
psaI	psaI	10251529	0.333333	7.22e-16	62.8
ycf4	ycf4	10251530	0.40724	4.63e-104	296
cemA	cemA	10251531	0.334842	7.9e-130	365
petA	petA	10251532	0.4225	0	590
psbJ	psbJ	10251533	0.311111	2.19e-19	72
psbL	psbL	10251534	0.289474	1.62e-21	77
psbF	psbF	10251535	0.458333	4.37e-22	78.6
psbE	psbE	10251536	0.411765	3.04e-56	168
petL	petL	10251537	0.4	5.25e-14	57.8
petG	petG	10251538	0.342105	8.57e-19	70.1
psaJ	psaJ	10251541	0.55102	9.92e-23	80.5
rpl33	rpl33	10251542	0.358974	9.54e-40	125
rps18	rps18	10251543	0.481481	1.92e-59	177
rpl20	rpl20	10251544	0.398305	1.54e-65	194
clpP	clpP	10251603	0.369655	1.53e-125	352
psbB	psbB	10251547	0.371302	0	1005
psbT	psbT	10251548	0.514286	3.9e-16	63.2
psbN	psbN	10251549	0.491525	7.19e-26	88.6
psbH	psbH	10251550	0.354839	2.62e-40	127
petB	petB	10251551	0.410959	3.11e-158	436
petD	petD	10251552	0.370044	8.56e-112	314
rpoA	rpoA	10251553	0.323442	0	556
rps11	rps11	10251554	0.416667	2.81e-89	256
rpl36	rpl36	10251555	0.390244	1.99e-19	72
rps8	rps8	10251556	0.344595	3.44e-77	224
rpl14	rpl14	10251557	0.503311	4.65e-82	236
rpl16	rpl16	10251558	0.342975	4.74e-87	249
rps3	rps3	10251559	0.385965	6.86e-144	400
rpl22	rpl22	10251560	0.360759	8.55e-68	202
rps19	rps19	10251561	0.316327	1.94e-59	176
rpl2	rpl2	10251562	0.34466	0	528
rpl23	rpl23	10251608	0.317757	3.9e-62	183
ycf2	ycf2	10251565	0.374267	0	3937
ndhB	ndhB	10251604	0.332134	0	1001
rps7	rps7	10251568	0.505319	6.86e-111	311
ycf1	ycf1	10251591	0.363584	0	559
ndhF	ndhF	10251579	0.311295	0	1117
rpl32	rpl32	10251580	0.464286	8.36e-15	61.2
ccsA	ccsA	10251582	0.335423	3e-170	476
ndhD	ndhD	10251583	0.351402	0	842
psaC	psaC	10251584	0.285714	5.84e-57	169
ndhE	ndhE	10251585	0.352381	1.88e-48	149
ndhG	ndhG	10251586	0.369565	3.06e-90	261
ndhI	ndhI	10251587	0.32716	3.43e-116	326
ndhA	ndhA	10251588	0.290984	0	569
ndhH	ndhH	10251589	0.341357	0	747
rps15	rps15	10251590	0.349398	1e-44	139
ycf1	ycf1	10251591	0.363584	0	1802
rps7	rps7	10251568	0.505319	6.86e-111	311
ndhB	ndhB	10251604	0.332134	0	1001
ycf2	ycf2	10251565	0.374267	0	3937
rpl23	rpl23	10251608	0.317757	3.9e-62	183
rpl2	rpl2	10251562	0.34466	0	528

## Sheet: Rosa_chinensis_6mA_top200_genes
top 200 6mA methylation genes in Rosa chinensis and their homology genes in Arabidopsis thaliana
gene_symbol	gene_ID	6mA_density	Homologous_gene_symbol	e-value_from blastp	bit_score_from_blastp
LOC112163708	112163708	0.00209644	AT4G29090	3.48e-36	135
LOC112163710	112163710	0.00348432	AT5G53670	1.13e-09	55.8
LOC112163962	112163962	0.00664452	AT1G42190	8.77e-05	39.3
LOC112164016	112164016	0.00473934	GDU4	8.5e-21	82.4
LOC112164095	112164095	0.00261438	AT3G24255	3.47e-18	86.7
LOC112164203	112164203	0.00497512	AT2G13770	9.82e-26	99.4
LOC112164239	112164239	0.00357143	CRK8	8.57e-34	125
LOC112164320	112164320	0.00214133	AT1G30320	0.13	35.4
LOC112164415	112164415	0.00207039	PSY1R	4.63e-57	197
LOC112164493	112164493	0.00228983	PCK1	0	1139
LOC112164679	112164679	0.00224215	YUC7	4.4	29.3
LOC112165013	112165013	0.00680272	CIPK7	5.6e-30	111
LOC112165665	112165665	0.0021978	BAM7	4.03e-21	89.4
LOC112165665	112165665	0.0021978	BAM7	4.09e-21	89.4
LOC112165762	112165762	0.00236407	AT4G13790	1.4	29.3
LOC112166170	112166170	0.00221976	AT2G27290	1.23e-62	193
LOC112166282	112166282	0.00396825	mtACP3	9.15e-41	132
LOC112166282	112166282	0.00396825	mtACP3	9.15e-41	132
LOC112166357	112166357	0.00301205	AT3G27360	7.62e-96	272
LOC112166395	112166395	0.00223714	AT5G55050	1.31e-111	330
LOC112166746	112166746	0.00247525	AT4G37445	1.08e-35	121
LOC112166833	112166833	0.00383142	AT1G21280	5.33e-16	72.4
LOC112167200	112167200	0.00287356	AT5G61890	3.33e-27	105
LOC112167424	112167424	0.00306748	AT1G26800	1.3e-11	61.2
LOC112167835	112167835	0.00223214	AT4G18650	2.94e-85	253
LOC112167872	112167872	0.00250627	RLP56	2.15e-33	127
LOC112167962	112167962	0.0185185	atp1	2.78e-115	337
LOC112168062	112168062	0.021215	TOP3A	0.3	30.8
LOC112168062	112168062	0.021215	TOP3A	0.31	30.8
LOC112168062	112168062	0.021215	TOP3A	0.28	30.8
LOC112168116	112168116	0.00275482	AT1G16350	1.09e-30	117
LOC112168116	112168116	0.00275482	AT1G16350	5.7e-31	117
LOC112168116	112168116	0.00275482	AT1G16350	2.54e-31	117
LOC112168167	112168167	0.00213904	PA2	9.86e-152	431
LOC112168199	112168199	0.00318979	#N/A	0.089	34.7
LOC112168199	112168199	0.00318979	#N/A	0.12	33.9
LOC112168319	112168319	0.00258398	RLP56	8.08e-32	122
LOC112168752	112168752	0.0045403	AAS	0	604
LOC112168813	112168813	0.00240577	AT5G42700	8.41e-27	102
LOC112169012	112169012	0.00595238	CSDP1	1.08e-08	52
LOC112169024	112169024	0.00595238	CSDP1	1.08e-08	52
LOC112169032	112169032	0.00595238	CSDP1	1.08e-08	52
LOC112169039	112169039	0.0119048	CSDP1	1.08e-08	52
LOC112169059	112169059	0.00208209	AT5G47900	1.36e-143	416
LOC112169328	112169328	0.00278358	MUG3	5.22e-46	175
LOC112169644	112169644	0.0218579	AT2G07627	4.92e-44	136
LOC112169645	112169645	0.012851	AT2G07687	2.49e-170	478
LOC112169646	112169646	0.0123648	AT2G07768	7.37e-103	291
LOC112169747	112169747	0.00775194	GTA2	0.15	33.5
LOC112170001	112170001	0.00454545	AT1G30960	3.58e-10	57.8
LOC112170200	112170200	0.00240385	UCC1	4.09e-16	74.3
LOC112170638	112170638	0.00408163	RAPTOR1	0.45	31.6
LOC112170675	112170675	0.00224719	#N/A	9.85e-113	334
LOC112170765	112170765	0.00242131	AT1G19240	2.27e-20	79.3
LOC112170848	112170848	0.00286832	AT1G70740	0.45	32
LOC112171146	112171146	0.00394477	AT2G17905	5.34e-10	55.5
LOC112171210	112171210	0.0033557	TSC10A	1.59e-152	431
LOC112171227	112171227	0.00258649	AT2G31600	1.7e-48	160
LOC112171297	112171297	0.00255102	AT1G78860	4.44e-11	62.4
LOC112171346	112171346	0.00706714	PHYB	4.73e-98	307
LOC112171375	112171375	0.0031348	AT2G28960	2e-43	151
LOC112171504	112171504	0.0030303	DEL1	1.55e-41	145
LOC112171846	112171846	0.00278552	AT5G53670	1.18e-06	48.1
LOC112171965	112171965	0.0367107	nad1	1.64e-58	182
LOC112171966	112171966	0.00955414	AT2G07599	7.81e-106	303
LOC112172703	112172703	0.00368324	AT2G15220	1.25e-106	306
LOC112172824	112172824	0.0021322	AT3G04300	1.09e-47	148
LOC112173061	112173061	0.00251383	GRF1	1.92e-92	294
LOC112173523	112173523	0.00261097	PSK6	2.37e-16	67.8
LOC112173616	112173616	0.00255537	UGT73B2	3.83e-166	478
LOC112173907	112173907	0.00225141	AT4G00590	0	537
LOC112174009	112174009	0.00225734	bZIP6	5.26e-20	83.2
LOC112174234	112174234	0.00239521	AT4G27870	3.46e-44	159
LOC112175492	112175492	0.00258398	AT2G45620	0.56	28.5
LOC112177424	112177424	0.00539084	AT2G13770	5.3e-27	106
LOC112177597	112177597	0.00287356	MUG3	1.84e-21	92
LOC112177656	112177656	0.0031746	AT5G47070	3.45e-51	167
LOC112177691	112177691	0.00293255	AT5G46940	8.08e-31	111
LOC112177695	112177695	0.002886	SERPIN1	1.38e-127	375
LOC112177705	112177705	0.00274725	AT2G46150	3.8e-16	74.3
LOC112177851	112177851	0.00389105	AT5G03560	3.57e-39	136
LOC112177881	112177881	0.0044843	AT5G53670	4.59e-05	41.6
LOC112177905	112177905	0.00359712	PUB8	2.61e-44	151
LOC112177929	112177929	0.00334448	CRK8	1.2e-34	127
LOC112178036	112178036	0.00356506	AT2G13770	8.14e-21	90.9
LOC112178061	112178061	0.0041841	SAR1B	1.99e-61	186
LOC112178207	112178207	0.00259291	AT3G14470	8.94e-78	267
LOC112178445	112178445	0.005	AT2G13770	4.03e-30	110
LOC112178479	112178479	0.00284495	AT2G13770	2.86e-31	123
LOC112178533	112178533	0.00406504	SAR1B	2.84e-62	187
LOC112178714	112178714	0.00269179	AT5G61750	1.02e-75	228
LOC112178808	112178808	0.00338677	AT5G38260	2.82e-133	397
LOC112178808	112178808	0.00338677	AT5G38260	1.58e-132	394
LOC112178808	112178808	0.00338677	AT5G38250	7.03e-128	380
LOC112178809	112178809	0.00572738	AT5G38210	5.89e-15	73.6
LOC112179083	112179083	0.00268097	AT1G18210	3.14e-56	174
LOC112179233	112179233	0.00394477	WUS	1.63e-27	104
LOC112179233	112179233	0.00394477	WUS	1.4e-27	104
LOC112180258	112180258	0.00257732	AT4G23880	2.1e-08	51.2
LOC112180338	112180338	0.00225479	AT2G40765	2.68e-06	40
LOC112180583	112180583	0.0025641	TIF3B1	5.84e-22	88.2
LOC112181973	112181973	0.0021645	AT4G01000	1.78e-100	306
LOC112181973	112181973	0.0021645	AT4G01000	2.33e-102	311
LOC112182052	112182052	0.00232558	MAKR4	3.11e-68	218
LOC112182921	112182921	0.00212766	AT1G28710	2.55e-119	349
LOC112183387	112183387	0.00324675	AT2G33370	4.48e-57	173
LOC112183394	112183394	0.00353357	AT1G52720	3.19e-32	110
LOC112183505	112183505	0.00775194	AT1G52720	3.4e-27	97.1
LOC112183512	112183512	0.00692042	AT5G65005	6.38e-11	59.7
LOC112183537	112183537	0.00244499	#N/A	7.79e-15	72.8
LOC112183674	112183674	0.00258398	ABCI20	2.73e-86	259
LOC112183753	112183753	0.00236407	AT2G13770	1.53e-31	119
LOC112184094	112184094	0.00483092	AT2G31410	5.88e-36	123
LOC112184696	112184696	0.00330033	AT5G07900	6.13e-41	142
LOC112184736	112184736	0.003125	IDH1	6.31e-72	220
LOC112184757	112184757	0.00302115	AGL61	7.12e-14	67
LOC112184826	112184826	0.0044843	AT3G09960	8.44e-38	131
LOC112184974	112184974	0.00331126	GTB1	0.046	33.5
LOC112185105	112185105	0.00246305	AT3G50120	3.3e-72	238
LOC112185203	112185203	0.002849	AT2G01050	1.51e-21	97.8
LOC112185226	112185226	0.00230415	AT3G17450	2.07e-64	221
LOC112185227	112185227	0.0039604	NPH4	2	30
LOC112186076	112186076	0.00373134	DAYSLEEPER	3.53e-22	96.3
LOC112186221	112186221	0.00247525	ULP1A	0.011	36.6
LOC112186414	112186414	0.00207147	SNL1	1.16e-81	273
LOC112186414	112186414	0.00207147	SNL1	3.21e-27	111
LOC112186521	112186521	0.00222717	AtVEX1	1.45e-75	229
LOC112187724	112187724	0.00275482	AT5G20885	2.55e-48	155
LOC112187951	112187951	0.00329308	ARR9	1.02e-95	280
LOC112188362	112188362	0.00303951	ABCG32	1.08e-51	175
LOC112188362	112188362	0.00303951	ABCG32	9.42e-46	158
LOC112188748	112188748	0.00235849	FLA13	1.77e-69	214
LOC112188818	112188818	0.002574	EXPA22	2.6e-108	314
LOC112189094	112189094	0.00343774	AT5G05670	3.07e-136	385
LOC112189918	112189918	0.00231303	AT2G19870	6.73e-179	519
LOC112190238	112190238	0.00232829	WCRKC2	9.7e-05	40.8
LOC112190511	112190511	0.00813008	AT2G07655	1.71e-106	304
LOC112190696	112190696	0.00215517	AT5G38760	8.55e-25	89.4
LOC112190836	112190836	0.00346021	PRA1.B4	8.49e-54	169
LOC112191698	112191698	0.0028253	TFL1	1.37e-97	280
LOC112191849	112191849	0.00339531	AT1G54730	3.29e-171	489
LOC112191849	112191849	0.00339531	AT1G54730	1.27e-156	449
LOC112192010	112192010	0.00309598	AT1G75800	6.81e-77	236
LOC112192010	112192010	0.00309598	AT1G75800	6.81e-77	236
LOC112192549	112192549	0.00529101	AT5G42190	2.84e-35	119
LOC112192560	112192560	0.0108108	#N/A	1.29e-30	109
LOC112192830	112192830	0.00211268	GSTL3	1.1e-117	335
LOC112194082	112194082	0.00342466	AT4G08250	7.92e-21	95.9
LOC112194266	112194266	0.00657895	AT3G18720	3.87e-11	62.8
LOC112194282	112194282	0.0027027	RPS15A	1.8e-68	201
LOC112194300	112194300	0.00277778	AT2G42780	4.48e-44	148
LOC112194476	112194476	0.00206186	AT1G40087	0.051	32.7
LOC112194530	112194530	0.00248756	AT2G13770	6.83e-33	122
LOC112194532	112194532	0.00243309	AT2G13770	8.58e-31	117
LOC112194570	112194570	0.0021978	PMI1	0.36	33.1
LOC112194618	112194618	0.00421941	WUS	0.045	33.9
LOC112194659	112194659	0.00914634	AT5G53670	3.14e-11	60.5
LOC112194686	112194686	0.00588235	CSDP1	1.73e-08	51.6
LOC112195053	112195053	0.00230415	AT3G52790	4.05e-35	116
LOC112195829	112195829	0.00369004	PFD5	6.94e-72	212
LOC112196584	112196584	0.00221141	AT3G22470	5.2	28.1
LOC112196719	112196719	0.00320513	#N/A	0	677
LOC112196751	112196751	0.002574	AT5G43440	1.09e-33	118
LOC112197131	112197131	0.00735294	AT5G60460	7.63e-27	95.9
LOC112197208	112197208	0.00655022	#N/A	0	674
LOC112197600	112197600	0.00343643	AT1G24380	4.58e-05	43.9
LOC112198281	112198281	0.00241255	AT1G24110	5.41e-145	413
LOC112198299	112198299	0.00234192	AT3G01410	1.46e-14	72.8
LOC112198706	112198706	0.0021097	AT1G40390	3.31e-13	68.9
LOC112198739	112198739	0.00224048	TOP3A	1.49e-68	223
LOC112198771	112198771	0.00210084	AT4G15840	3.2	29.3
LOC112198934	112198934	0.00273224	AT3G07400	4.6	27.7
LOC112198965	112198965	0.00238663	MUG3	5.94e-36	135
LOC112199055	112199055	0.00658798	AT3G51000	2.98e-24	98.2
LOC112199063	112199063	0.00559441	RS2Z32	1.78e-06	48.5
LOC112199083	112199083	0.0026738	AT1G42190	0.013	33.5
LOC112199316	112199316	0.00216651	SK41	1.18e-112	337
LOC112199345	112199345	0.00235849	AT2G13770	5.73e-12	64.3
LOC112199490	112199490	0.00242718	HAF01	3.29e-50	173
LOC112199511	112199511	0.00326797	PMEI2	2.13e-13	65.5
LOC112199668	112199668	0.0033557	AT1G40390	7.52e-10	57.4
LOC112199729	112199729	0.00342466	AT1G21280	6.58e-09	56.2
LOC112199751	112199751	0.00294985	MLP43	1.24e-14	66.6
LOC112200131	112200131	0.00220264	#N/A	5.47e-115	340
LOC112200518	112200518	0.00236967	AT5G51440	1.1	29.6
LOC112200944	112200944	0.00210526	GSL12	3.1	27.7
LOC112201058	112201058	0.003125	AT1G67750	0	665
LOC112201474	112201474	0.00273973	AT4G22030	2.02e-35	129
LOC112201586	112201586	0.00359712	AT1G19240	1.31e-21	82.4
LOC112202056	112202056	0.00343643	AT1G79570	1.8	29.6
LOC112202368	112202368	0.00378788	AT5G07900	1.03e-39	138
LOC112202725	112202725	0.00464037	AT3G14890	0.97	28.9
LOC112202950	112202950	0.00337838	AT5G47260	1.58e-14	70.5
LOC112202982	112202982	0.00286533	AT5G19030	0.87	30
LOC112202987	112202987	0.00269542	AT5G53670	5.38e-10	57.8
LOC112203029	112203029	0.00465116	AT5G46230	1.76e-34	117
LOC112203123	112203123	0.00209644	AT4G16580	6.41e-63	206
LOC112203239	112203239	0.00301811	AT3G29750	5.52e-06	49.7
LOC112203323	112203323	0.00212766	AT4G02210	0.003	38.5
LOC112203435	112203435	0.00236407	NAC3	4.18e-16	76.6
LOC112203462	112203462	0.00537634	AT4G09490	1.4	28.5
LOC112203474	112203474	0.00483092	AT2G13770	1.4e-28	111
LOC112203510	112203510	0.00281294	AT4G19940	0.23	33.1
LOC112203575	112203575	0.00223214	AT2G22370	3.3e-77	228
LOC112203612	112203612	0.00276243	RS2Z32	1.06e-07	53.1
LOC112203742	112203742	0.00380228	MUG3	4.01e-07	48.9
LOC112203769	112203769	0.0078125	rbcL	0	771
LOC112203825	112203825	0.00398406	CSDP1	6.65e-08	50.4
LOC112203826	112203826	0.00396825	AT1G12310	1.2e-30	107
LOC112203855	112203855	0.00223714	NAC101	5.61e-15	74.3
LOC112203892	112203892	0.00470367	43318	2.54e-129	384
LOC112203931	112203931	0.00239808	AT5G28780	1.74e-17	84
LOC112203965	112203965	0.00209644	AT5G15685	1.61e-17	81.3
LOC112203985	112203985	0.0060241	CSDP1	5.06e-08	50.1

## Sheet: Rosa chinensis_4mC_top200_genes
top 200 4mC methylation genes in Rosa chinensis and their homology genes in Arabidopsis thaliana
gene_symbol	gene_ID	4mC_density	Homologous_gene_symbol	e-value_from blastp	bit_score_from_blastp
LOC112163800	112163800	0.010989	AT2G42780	5.73e-43	145
LOC112163876	112163876	0.0231481	AT1G10000	3.5e-10	57.4
LOC112163904	112163904	0.00970874	AT2G13770	2.1e-34	125
LOC112163910	112163910	0.0148148	AT2G13770	5.68e-29	113
LOC112163967	112163967	0.0216216	AT2G44310	5.47e-52	160
LOC112164019	112164019	0.0116279	CYP86A7	7.3	29.3
LOC112164065	112164065	0.0529101	AT5G34885	5.61e-15	66.6
LOC112164095	112164095	0.0109689	AT3G24255	3.47e-18	86.7
LOC112164545	112164545	0.010582	AT5G60460	3.6e-26	94
LOC112165013	112165013	0.0133333	CIPK7	5.6e-30	111
LOC112165265	112165265	0.00921659	AT5G53670	8.96e-10	56.2
LOC112165319	112165319	0.0116861	AT1G11340	0	538
LOC112165319	112165319	0.0116861	AT1G11340	2.21e-173	511
LOC112165322	112165322	0.0138477	AT3G50840	0.7	30
LOC112166363	112166363	0.00955795	CRK8	1.35e-44	161
LOC112166591	112166591	0.0103806	AT5G47550	6.88e-28	99
LOC112166597	112166597	0.0130506	CAF1b	1.07e-147	415
LOC112166788	112166788	0.00911854	AT4G02750	6.31e-161	483
LOC112167200	112167200	0.0162162	AT5G61890	3.33e-27	105
LOC112167962	112167962	0.366897	atp1	2.78e-115	337
LOC112168062	112168062	0.199224	TOP3A	0.3	30.8
LOC112168167	112168167	0.0120482	PA2	9.86e-152	431
LOC112168223	112168223	0.0252238	psbA	2.68e-43	146
LOC112168319	112168319	0.0106383	RLP56	8.08e-32	122
LOC112168723	112168723	0.00991501	AT3G47090	3.94e-96	305
LOC112168813	112168813	0.0301442	AT5G42700	8.41e-27	102
LOC112169012	112169012	0.0187793	CSDP1	1.08e-08	52
LOC112169024	112169024	0.0187793	CSDP1	1.08e-08	52
LOC112169032	112169032	0.0234742	CSDP1	1.08e-08	52
LOC112169039	112169039	0.00938967	CSDP1	1.08e-08	52
LOC112169072	112169072	0.00938967	AT3G31430	1.19e-10	61.6
LOC112169123	112169123	0.0100334	FAR1	9.24e-38	141
LOC112169297	112169297	0.0156993	AT5G22690	1.5	30
LOC112169350	112169350	0.0101597	AT4G31890	0	637
LOC112169371	112169371	0.0132159	SKP1	1.66e-57	177
LOC112169450	112169450	0.0114449	AT5G55150	6.51e-12	67
LOC112169644	112169644	0.353293	AT2G07627	4.92e-44	136
LOC112169645	112169645	0.35201	AT2G07687	2.49e-170	478
LOC112169646	112169646	0.426073	AT2G07768	7.37e-103	291
LOC112169747	112169747	0.013363	GTA2	0.15	33.5
LOC112170222	112170222	0.0128617	AT2G21180	1.06e-24	91.7
LOC112170605	112170605	0.00970874	AT5G52790	1.7	29.3
LOC112170638	112170638	0.0114504	RAPTOR1	0.45	31.6
LOC112170639	112170639	0.026455	AT4G28770	4.2	26.6
LOC112170673	112170673	0.015	AT2G34320	2.13e-11	60.5
LOC112170704	112170704	0.0102041	CR4	0.82	30.4
LOC112170759	112170759	0.0152439	AT5G42965	0.000782	38.1
LOC112170847	112170847	0.0174326	AT3G19184	4.85e-18	78.6
LOC112170848	112170848	0.0184989	AT1G70740	0.45	32
LOC112170969	112170969	0.0123457	AT1G48720	2.28e-08	48.5
LOC112171036	112171036	0.010596	AT5G36930	1.87e-31	125
LOC112171041	112171041	0.0102506	AT4G10200	6.33e-116	360
LOC112171227	112171227	0.0194637	AT2G31600	1.7e-48	160
LOC112171346	112171346	0.0353698	PHYB	4.73e-98	307
LOC112171381	112171381	0.00973574	UGT73B3	5.8e-174	498
LOC112171456	112171456	0.013373	AT3G01410	3.38e-13	70.5
LOC112171534	112171534	0.0102459	AT2G30830	9.71e-56	182
LOC112171545	112171545	0.0108696	AT3G09510	1.53e-17	80.5
LOC112171573	112171573	0.0106383	AT2G01050	1.88e-18	87.8
LOC112171585	112171585	0.011194	AT5G66440	1.2	30
LOC112171633	112171633	0.00934579	CYP716A2	0.81	30
LOC112171830	112171830	0.0140845	AT3G03990	7.6e-41	137
LOC112171965	112171965	0.351064	nad1	1.64e-58	182
LOC112171966	112171966	0.357143	AT2G07599	7.81e-106	303
LOC112172067	112172067	0.0106007	AT2G34320	3.97e-12	64.3
LOC112172209	112172209	0.00931677	HWS	2.6	30.8
LOC112172356	112172356	0.0139535	AT5G52880	1.65e-32	116
LOC112172362	112172362	0.0127119	FRS5	2.15e-125	389
LOC112172383	112172383	0.0151976	RPS6	8.92e-48	151
LOC112172390	112172390	0.0121238	SQE2	9.35e-43	150
LOC112172390	112172390	0.0121238	SQE2	9.35e-43	150
LOC112174234	112174234	0.0111214	AT4G27870	3.46e-44	159
LOC112174414	112174414	0.010989	YSL6	9.94e-99	301
LOC112174515	112174515	0.019084	FP6	5.65e-81	236
LOC112174639	112174639	0.0133588	MYB62	2.22e-81	247
LOC112175425	112175425	0.00900901	AT2G45180	4.21e-48	151
LOC112175553	112175553	0.00906344	AT2G35540	2.59e-143	427
LOC112175776	112175776	0.0112219	MYB86	1.5e-84	261
LOC112175858	112175858	0.0103872	MYB6	5.62e-53	171
LOC112176488	112176488	0.0126367	RMF	0.53	32.7
LOC112176488	112176488	0.0126367	ATCOAE	5.14e-109	313
LOC112176567	112176567	0.010158	AT5G41940	0	666
LOC112176898	112176898	0.0122117	AT1G09640	1.05e-81	244
LOC112177143	112177143	0.0125	MDH	0	568
LOC112177456	112177456	0.0108696	AT2G46150	8.35e-18	79
LOC112177829	112177829	0.0203046	AT2G13770	2.56e-24	95.9
LOC112177967	112177967	0.0153061	AT2G13770	9.23e-13	63.9
LOC112177968	112177968	0.0201342	AT2G13770	8.81e-06	43.1
LOC112178055	112178055	0.0152091	AT2G13770	2.98e-28	107
LOC112178061	112178061	0.00990099	SAR1B	1.99e-61	186
LOC112178064	112178064	0.0113636	AT3G25270	9.55e-05	40.8
LOC112178065	112178065	0.0171674	AT3G25270	3.86e-07	49.3
LOC112178210	112178210	0.0103627	AT1G33760	1.24e-14	66.6
LOC112178295	112178295	0.015748	CRK8	8.54e-99	313
LOC112178318	112178318	0.0100671	AT5G03560	2.53e-43	155
LOC112178376	112178376	0.00980392	DAYSLEEPER	2.5e-09	55.1
LOC112178445	112178445	0.0106952	AT2G13770	4.03e-30	110
LOC112178808	112178808	0.029942	AT5G38260	2.82e-133	397
LOC112178808	112178808	0.029942	AT5G38250	7.03e-128	380
LOC112178931	112178931	0.00954198	FRS3	5.16e-09	55.5
LOC112180304	112180304	0.0140845	ESP	9.25e-29	111
LOC112180333	112180333	0.0142782	MEE44	1.25e-25	100
LOC112180338	112180338	0.0104348	AT2G40765	2.68e-06	40
LOC112180661	112180661	0.00931677	AT1G64065	1.28e-14	70.1
LOC112180952	112180952	0.00907716	AT4G17690	1.2e-143	409
LOC112181688	112181688	0.00946074	CRCK2	4.51e-172	488
LOC112181714	112181714	0.011236	GATA4	4.03e-63	197
LOC112181751	112181751	0.0115132	AT1G63220	7.07e-51	159
LOC112181787	112181787	0.0117188	BEN1	1.33e-120	351
LOC112181821	112181821	0.0165563	AT2G05642	0.007	36.2
LOC112182429	112182429	0.0106757	ABCC10	0	1941
LOC112182429	112182429	0.0106757	ABCC10	0	1941
LOC112183398	112183398	0.0222841	AT4G13500	4.63e-42	135
LOC112183501	112183501	0.012275	AT2G25570	1.51e-62	193
LOC112183577	112183577	0.0191388	AT1G21280	1.38e-05	43.1
LOC112183674	112183674	0.01566	ABCI20	2.73e-86	259
LOC112183695	112183695	0.00919118	WUS	1.4e-42	147
LOC112183838	112183838	0.0138889	AT2G13980	5.7e-13	63.2
LOC112184586	112184586	0.0170455	AT3G04980	1.47e-34	127
LOC112184689	112184689	0.015873	AT2G13770	1.82e-07	51.2
LOC112184709	112184709	0.0131579	EIF4A1	2.7e-36	127
LOC112184761	112184761	0.0184332	AT2G13770	3.15e-49	166
LOC112184826	112184826	0.026616	AT3G09960	8.44e-38	131
LOC112185198	112185198	0.0101523	CAF1b	7.41e-30	109
LOC112185289	112185289	0.010582	AT2G02650	2.22e-10	57.4
LOC112185716	112185716	0.00900901	AT5G59613	1.95e-18	70.5
LOC112185838	112185838	0.00984252	SKIP6	3.17e-148	423
LOC112186378	112186378	0.0129912	AT4G26220	2.54e-125	356
LOC112186380	112186380	0.0352423	AT4G26220	2.31e-114	327
LOC112186393	112186393	0.0136986	AT5G13890	1.12e-98	293
LOC112186834	112186834	0.0093147	DIN10	0	1192
LOC112186876	112186876	0.0111449	EIF4A1	0	724
LOC112186987	112186987	0.00953206	AT3G01410	1.06e-12	70.1
LOC112187464	112187464	0.0111367	ABCG37	0	1804
LOC112188795	112188795	0.0118577	AT2G46490	2.36e-19	78.6
LOC112189571	112189571	0.0125786	GER3	4.69e-83	246
LOC112189750	112189750	0.0103093	AT2G38950	3.9	28.9
LOC112190511	112190511	0.2287	AT2G07655	1.71e-106	304
LOC112190584	112190584	0.0133779	AT1G06510	1.14e-72	224
LOC112191517	112191517	0.0169492	AT5G59613	1.62e-19	73.6
LOC112191658	112191658	0.00912409	EXPA8	8.82e-139	390
LOC112191698	112191698	0.0155189	TFL1	1.37e-97	280
LOC112191849	112191849	0.0365745	AT1G54730	3.29e-171	489
LOC112192236	112192236	0.015625	AT5G60460	2.6e-31	107
LOC112192395	112192395	0.011976	CYP71B23	5.29e-48	164
LOC112192549	112192549	0.0229358	AT5G42190	2.84e-35	119
LOC112192933	112192933	0.00914077	AT5G03560	2.03e-88	261
LOC112193034	112193034	0.00934579	PSRP4	2.2e-31	107
LOC112193969	112193969	0.0102249	AT3G49340	7.09e-122	355
LOC112194149	112194149	0.0191083	AT2G13770	2.64e-69	223
LOC112194189	112194189	0.00912647	AT3G01410	7.64e-08	53.9
LOC112194193	112194193	0.0171184	AT1G34630	1.62e-53	180
LOC112194460	112194460	0.010582	AT5G47360	1.6	29.3
LOC112194527	112194527	0.0120482	AT2G02835	0.49	30
LOC112194532	112194532	0.010101	AT2G13770	8.58e-31	117
LOC112194618	112194618	0.0138889	WUS	0.045	33.9
LOC112194635	112194635	0.0163619	AT3G09510	9.61e-15	73.9
LOC112194686	112194686	0.0189573	CSDP1	1.73e-08	51.6
LOC112194690	112194690	0.0113636	AT2G13770	3.78e-28	107
LOC112194792	112194792	0.0107604	CNGC1	5.29e-123	380
LOC112195120	112195120	0.00925926	AT3G53950	0	854
LOC112195143	112195143	0.0111359	LTP2	1.32e-30	105
LOC112196751	112196751	0.0648148	AT5G43440	1.09e-33	118
LOC112197131	112197131	0.0106383	AT5G60460	7.63e-27	95.9
LOC112197474	112197474	0.0105263	NRPB5	6.85e-50	157
LOC112197600	112197600	0.0104439	AT1G24380	4.58e-05	43.9
LOC112197784	112197784	0.00917431	GDU3	2.59e-40	134
LOC112197931	112197931	0.0111789	AIRP2	6.74e-70	217
LOC112197931	112197931	0.0111789	AT1G13195	5e-80	241
LOC112198889	112198889	0.0128205	AT3G31430	8.15e-13	67.8
LOC112198970	112198970	0.0116279	ORP4B	4.23e-18	81.6
LOC112199055	112199055	0.0677419	AT3G51000	2.98e-24	98.2
LOC112199063	112199063	0.0158228	RS2Z32	1.78e-06	48.5
LOC112199188	112199188	0.00911854	AT2G13770	2.53e-35	134
LOC112199196	112199196	0.0102389	AT2G15180	5.89e-06	48.9
LOC112199218	112199218	0.0193798	GLX1	4.08e-34	122
LOC112199224	112199224	0.0106572	AT2G13770	7.2e-10	58.5
LOC112199455	112199455	0.0119048	TAO1	2.1e-12	65.5
LOC112199544	112199544	0.0107759	AT1G21280	6.12e-23	96.3
LOC112199677	112199677	0.0128755	SR45a	5.66e-11	57
LOC112199722	112199722	0.0100251	AT1G14180	5.4e-89	275
LOC112199951	112199951	0.016129	AT4G29090	2.64e-15	75.5
LOC112200460	112200460	0.00900164	AT5G49215	0	594
LOC112201491	112201491	0.00900185	AT4G05030	2.54e-19	74.3
LOC112202588	112202588	0.0109489	AT1G16800	3.2	28.9
LOC112202755	112202755	0.0101302	AT5G60520	1.03e-160	453
LOC112202776	112202776	0.0156658	AT5G28950	6.51e-52	162
LOC112203079	112203079	0.0207156	RS2Z32	3.73e-07	50.4
LOC112203265	112203265	0.0114068	AT2G13770	5.25e-27	105
LOC112203351	112203351	0.0115237	AT4G05360	6.24e-08	56.6
LOC112203474	112203474	0.0234375	AT2G13770	1.4e-28	111
LOC112203575	112203575	0.04	AT2G22370	3.3e-77	228
LOC112203686	112203686	0.0111821	AT2G13770	5.25e-65	211
LOC112203769	112203769	0.213746	rbcL	0	771
LOC112203825	112203825	0.0114504	CSDP1	6.65e-08	50.4
LOC112203826	112203826	0.0148148	AT1G12310	1.2e-30	107
LOC112203865	112203865	0.0489796	AT3G44380	1.54e-53	166
LOC112203866	112203866	0.0231023	AT4G27290	1.28e-44	159
LOC112203892	112203892	0.00925926	6-Aug	2.54e-129	384
LOC112203894	112203894	0.00996016	EIF3A	3.85e-104	330
LOC112203952	112203952	0.0130435	AT2G13770	1.6e-24	97.4
LOC112203985	112203985	0.0139535	CSDP1	5.06e-08	50.1
